# Supplementary material for: Synthesis, Characterization, and Therapeutic Efficacy of 177Lu-DMSA@SPIONs in Nanobrachytherapy of Solid Tumors
Source: Pharmaceutics. 2023 Jul 13;15(7):1943. doi: 10.3390/pharmaceutics15071943 (PMC10384743; doi:10.3390/pharmaceutics15071943)
Supplement: Supplementary file 1 [file pharmaceutics-15-01943-s001.zip]

Archive with 1 entries (1 files):
- pharmaceutics-2488002-supplementary.pdf
